# Supplementary material for: Municipal wastewater treatment by the bioaugmentation of Bacillus sp. K5 within a sequencing batch reactor
Source: PLoS One. 2017 Jun 8;12(6):e0178837. doi: 10.1371/journal.pone.0178837 (PMC5464570; doi:10.1371/journal.pone.0178837)
Supplement: S1 File — (XLSX) [file pone.0178837.s001.xlsx]

## Sheet: 685X
Experiment: 709x 685amoA Selected Filter: SYBR Green I / HRM Dye (465-510)
Include	Color	Pos	Gene	Name	Cp	MeanCp	STD Cp	Conc (copies)	Mean conc	STD conc	Standard	Tm1	Status
TRUE	16744448	E1	amoA	Sample 1	28.22	28.2594	0.0399879	2250	2198.16	53.9346	0	84.98
TRUE	255	E2	amoA	Sample 2	22.98	23.4199	0.380071	56300	43834.1	10808.6	0	84.86
TRUE	3200768	E3	amoA	Sample 3	26.35	26.1704	0.196933	7090	7973.69	974.016	0	84.81		Error: 0.0437 Efficiency: 1.849 Slope: -3.747 R2=0.9992 YIntercept: 40.78
TRUE	16711935	E4	amoA	Sample 4	25.49	25.3385	0.140799	12000	13262.7	1131.05	0	84.79
TRUE	1234938	E6	amoA	std1	9.95	10.0604	0.0920817	169000000	1.58361e+08	9.10236e+06	152000000	85.34
TRUE	151	E7	amoA	std2	13.81	13.7439	0.0568323	15800000	1.64538e+07	570314	15200000	85.31
TRUE	16776975	E8	amoA	std3	17.57	17.7259	0.141128	1570000	1.42694e+06	125807	1520000	85.34
TRUE	4210688	E9	amoA	std4	21.29	21.4808	0.219503	160000	142481	18807.2	152000	85.33
TRUE	4227327	E10	amoA	std5	25.18	25.2505	0.138315	14600	13998.4	1159.65	15200	85.34
TRUE	16581273	E11	amoA	std6	28.73	28.6514	0.201376	1640	1736.26	221.118	1520	85.34
TRUE	16744448	F1	amoA	Sample 1	28.26	28.2594	0.0399879	2200	2198.16	53.9346	0	84.86
TRUE	255	F2	amoA	Sample 2	23.61	23.4199	0.380071	38200	43834.1	10808.6	0	84.78
TRUE	3200768	F3	amoA	Sample 3	25.96	26.1704	0.196933	9020	7973.69	974.016	0	84.86
TRUE	16711935	F4	amoA	Sample 4	25.31	25.3385	0.140799	13500	13262.7	1131.05	0	84.8
TRUE	1234938	F6	amoA	std1	10.12	10.0604	0.0920817	153000000	1.58361e+08	9.10236e+06	152000000	85.29
TRUE	151	F7	amoA	std2	13.73	13.7439	0.0568323	16600000	1.64538e+07	570314	15200000	85.32
TRUE	16776975	F8	amoA	std3	17.77	17.7259	0.141128	1390000	1.42694e+06	125807	1520000	85.33
TRUE	4210688	F9	amoA	std4	21.72	21.4808	0.219503	122000	142481	18807.2	152000	85.33
TRUE	4227327	F10	amoA	std5	25.16	25.2505	0.138315	14700	13998.4	1159.65	15200	85.33
TRUE	16581273	F11	amoA	std6	28.42	28.6514	0.201376	1990	1736.26	221.118	1520	85.33
TRUE	16744448	G1	amoA	Sample 1	28.3	28.2594	0.0399879	2140	2198.16	53.9346	0	84.9
TRUE	255	G2	amoA	Sample 2	23.66	23.4199	0.380071	37000	43834.1	10808.6	0	84.73
TRUE	3200768	G3	amoA	Sample 3	26.2	26.1704	0.196933	7810	7973.69	974.016	0	84.8
TRUE	16711935	G4	amoA	Sample 4	25.22	25.3385	0.140799	14300	13262.7	1131.05	0	84.81
TRUE	1234938	G6	amoA	std1	10.11	10.0604	0.0920817	153000000	1.58361e+08	9.10236e+06	152000000	85.27
TRUE	151	G7	amoA	std2	13.7	13.7439	0.0568323	16900000	1.64538e+07	570314	15200000	85.34
TRUE	16776975	G8	amoA	std3	17.84	17.7259	0.141128	1330000	1.42694e+06	125807	1520000	85.31
TRUE	4210688	G9	amoA	std4	21.44	21.4808	0.219503	145000	142481	18807.2	152000	85.34
TRUE	4227327	G10	amoA	std5	25.41	25.2505	0.138315	12700	13998.4	1159.65	15200	85.34
TRUE	16581273	G11	amoA	std6	28.8	28.6514	0.201376	1580	1736.26	221.118	1520	85.32
TRUE	16744448	E13	nirK	Sample 1	35.81	35.891	0.1961	3.17	3.03075	0.376066	0	91.71
TRUE	255	E14	nirK	Sample 2	28.4	28.1621	0.254055	408	481.962	80.8699	0	90.44		Error: 0.233 Efficiency: 1.926 Slope: -3.514 R2=0.9901 YIntercept: 37.82
TRUE	3200768	E15	nirK	Sample 3	35.96	35.4042	0.610215	2.89	4.37875	1.79634	0	91.6
TRUE	16711935	E16	nirK	Sample 4	34.55	34.5346	0.0837132	7.27	7.34015	0.404996	0	91.09
TRUE	16744448	F13	nirK	Sample 1	36.11	35.891	0.1961	2.6	3.03075	0.376066	0	91.51
TRUE	255	F14	nirK	Sample 2	27.9	28.1621	0.254055	568	481.962	80.8699	0	91.51
TRUE	3200768	F15	nirK	Sample 3	34.75	35.4042	0.610215	6.37	4.37875	1.79634	0	91.51
TRUE	16711935	F16	nirK	Sample 4	34.45	34.5346	0.0837132	7.78	7.34015	0.404996	0	91.08
TRUE	16744448	G13	nirK	Sample 1	35.75	35.891	0.1961	3.32	3.03075	0.376066	0	91.72
TRUE	255	G14	nirK	Sample 2	28.19	28.1621	0.254055	470	481.962	80.8699	0	91.42
TRUE	3200768	G15	nirK	Sample 3	35.51	35.4042	0.610215	3.87	4.37875	1.79634	0	91.61
TRUE	16711935	G16	nirK	Sample 4	34.61	34.5346	0.0837132	6.97	7.34015	0.404996	0	91.44
TRUE	16744448	A1	nirK	std1	8.11	8.19376	0.0844993	285000000	2.70168e+08	1.49124e+07	182000000	90.62
TRUE	255	A2	nirK	std2	12.18	12.0991	0.107233	19700000	2.09121e+07	1.49143e+06	18200000	90.58
TRUE	3200768	A3	nirK	std3	16.67	16.8533	0.18162	1050000	930288	110925	1820000	90.58
TRUE	16711935	A4	nirK	std4	20.25	19.9196	0.288195	100000	125553	22416.5	182000	90.58
TRUE	8421504	A5	nirK	std5	22.01	22.397	0.335314	31500	24886.4	5739.81	18200	90.59
TRUE	1234938	A6	nirK	std6	25.95	25.9579	0.0289283	2390	2372.9	44.8189	1820	90.58
TRUE	16744448	B1	nirK	std1	8.28	8.19376	0.0844993	255000000	2.70168e+08	1.49124e+07	182000000	90.61
TRUE	255	B2	nirK	std2	11.98	12.0991	0.107233	22600000	2.09121e+07	1.49143e+06	18200000	90.59
TRUE	3200768	B3	nirK	std3	16.86	16.8533	0.18162	921000	930288	110925	1820000	90.58
TRUE	16711935	B4	nirK	std4	19.71	19.9196	0.288195	142000	125553	22416.5	182000	90.54
TRUE	8421504	B5	nirK	std5	22.54	22.397	0.335314	22200	24886.4	5739.81	18200	90.52
TRUE	1234938	B6	nirK	std6	25.99	25.9579	0.0289283	2320	2372.9	44.8189	1820	90.52
TRUE	16744448	C1	nirK	std1	8.19	8.19376	0.0844993	271000000	2.70168e+08	1.49124e+07	182000000	90.56
TRUE	255	C2	nirK	std2	12.13	12.0991	0.107233	20400000	2.09121e+07	1.49143e+06	18200000	90.55
TRUE	3200768	C3	nirK	std3	17.03	16.8533	0.18162	824000	930288	110925	1820000	90.49
TRUE	16711935	C4	nirK	std4	19.8	19.9196	0.288195	135000	125553	22416.5	182000	90.48
TRUE	8421504	C5	nirK	std5	22.63	22.397	0.335314	21000	24886.4	5739.81	18200	90.46
TRUE	1234938	C6	nirK	std6	25.93	25.9579	0.0289283	2410	2372.9	44.8189	1820	90.46
TRUE	16744448	I1	nirS	Sample 1	23.71	23.6926	0.0291761	1220	1235.89	24.4121	0	90.85
TRUE	255	I2	nirS	Sample 2	17.51	17.5624	0.0537189	79200	76677.7	2760.66	0	90.77		Error: 0.104 Efficiency: 1.961 Slope: -3.420 R2=0.9977 YIntercept: 34.25
TRUE	3200768	I3	nirS	Sample 3	23.61	23.3874	0.206599	1300	1527.25	206.82	0	90.8
TRUE	16711935	I4	nirS	Sample 4	22.01	21.8764	0.119209	3850	4206.42	333.586	0	90.62
TRUE	16744448	J1	nirS	Sample 1	23.66	23.6926	0.0291761	1260	1235.89	24.4121	0	90.8
TRUE	255	J2	nirS	Sample 2	17.62	17.5624	0.0537189	73700	76677.7	2760.66	0	90.76
TRUE	3200768	J3	nirS	Sample 3	23.34	23.3874	0.206599	1570	1527.25	206.82	0	90.77
TRUE	16711935	J4	nirS	Sample 4	21.85	21.8764	0.119209	4260	4206.42	333.586	0	90.62
TRUE	16744448	K1	nirS	Sample 1	23.71	23.6926	0.0291761	1220	1235.89	24.4121	0	90.82
TRUE	255	K2	nirS	Sample 2	17.55	17.5624	0.0537189	77100	76677.7	2760.66	0	90.84
TRUE	3200768	K3	nirS	Sample 3	23.21	23.3874	0.206599	1710	1527.25	206.82	0	90.73
TRUE	16711935	K4	nirS	Sample 4	21.77	21.8764	0.119209	4510	4206.42	333.586	0	90.62
TRUE	8421504	A17	nirS	std1	5	5.29019	0.254138	358000000	2.97213e+08	5.30059e+07	345000000	90.9
TRUE	1234938	A18	nirS	std2	8.61	8.43126	0.151085	31600000	3.56191e+07	3.51168e+06	34500000	90.8
TRUE	151	A19	nirS	std3	11.65	11.5867	0.313688	4060000	4.3061e+06	931701	3450000	90.84
TRUE	16776975	A20	nirS	std4	14.97	14.9974	0.0975472	435000	427377	27685.6	345000	90.9
TRUE	4210688	A21	nirS	std5	18.64	18.8135	0.163222	36900	32814.7	3663.25	34500	91.05
TRUE	4227327	A22	nirS	std6	22.2	22.3764	0.175199	3350	2981.82	353.128	3450	90.91
TRUE	8421504	B17	nirS	std1	5.46	5.29019	0.254138	263000000	2.97213e+08	5.30059e+07	345000000	90.9
TRUE	1234938	B18	nirS	std2	8.35	8.43126	0.151085	37500000	3.56191e+07	3.51168e+06	34500000	90.9
TRUE	151	B19	nirS	std3	11.86	11.5867	0.313688	3520000	4.3061e+06	931701	3450000	90.9
TRUE	16776975	B20	nirS	std4	15.11	14.9974	0.0975472	397000	427377	27685.6	345000	90.9
TRUE	4210688	B21	nirS	std5	18.85	18.8135	0.163222	31900	32814.7	3663.25	34500	90.9
TRUE	4227327	B22	nirS	std6	22.55	22.3764	0.175199	2650	2981.82	353.128	3450	90.9
TRUE	8421504	C17	nirS	std1	5.41	5.29019	0.254138	271000000	2.97213e+08	5.30059e+07	345000000	90.9
TRUE	1234938	C18	nirS	std2	8.34	8.43126	0.151085	37800000	3.56191e+07	3.51168e+06	34500000	90.9
TRUE	151	C19	nirS	std3	11.25	11.5867	0.313688	5340000	4.3061e+06	931701	3450000	90.9
TRUE	16776975	C20	nirS	std4	14.92	14.9974	0.0975472	450000	427377	27685.6	345000	90.9
TRUE	4210688	C21	nirS	std5	18.96	18.8135	0.163222	29700	32814.7	3663.25	34500	90.9
TRUE	4227327	C22	nirS	std6	22.39	22.3764	0.175199	2950	2981.82	353.128	3450	90.9
TRUE	16744448	N1	nosZ	Sample 1	34.24	34.0692	0.42133	159	181.753	50.4965	0	89.45
TRUE	255	N2	nosZ	Sample 2	29.81	29.6632	0.257802	2550	2815.7	472.889	0	89.34
TRUE	3200768	N3	nosZ	Sample 3	36.63	36.2815	0.395786	35.8	45.4199	11.5719	0	89.4		Error: 0.0509 Efficiency: 1.869 Slope: -3.682 R2=0.9992 YIntercept: 42.35
TRUE	16711935	N4	nosZ	Sample 4	34.11	34.0102	0.0856109	173	184.276	9.75671	0	89.33
TRUE	255	N14	nosZ	std1	12.33	12.3325	0.164719	142000000	142645487	1.46775e+07	153000000	89.35
TRUE	3200768	N15	nosZ	std2	15.57	15.7026	0.141065	18800000	1.73195e+07	1.51615e+06	15300000	89.4
TRUE	16711935	N16	nosZ	std3	19.74	19.6447	0.105136	1380000	1.47018e+06	97365.1	1530000	89.41
TRUE	8421504	N17	nosZ	std4	23.19	23.2504	0.302946	160000	155779	28542.9	153000	89.43
TRUE	1234938	N18	nosZ	std5	27.16	27.064	0.103556	13400	14199	927.201	15300	89.46
TRUE	151	N19	nosZ	std6	30.56	30.5891	0.144679	1590	1568.25	140.111	1530	89.47
TRUE	16744448	O1	nosZ	Sample 1	34.38	34.0692	0.42133	146	181.753	50.4965	0	89.46
TRUE	255	O2	nosZ	Sample 2	29.37	29.6632	0.257802	3360	2815.7	472.889	0	89.35
TRUE	3200768	O3	nosZ	Sample 3	36.37	36.2815	0.395786	42.1	45.4199	11.5719	0	89.42
TRUE	16711935	O4	nosZ	Sample 4	33.99	34.0102	0.0856109	187	184.276	9.75671	0	89.41
TRUE	255	O14	nosZ	std1	12.17	12.3325	0.164719	158000000	142645487	1.46775e+07	153000000	89.38
TRUE	3200768	O15	nosZ	std2	15.69	15.7026	0.141065	17400000	1.73195e+07	1.51615e+06	15300000	89.39
TRUE	16711935	O16	nosZ	std3	19.66	19.6447	0.105136	1450000	1.47018e+06	97365.1	1530000	89.42
TRUE	8421504	O17	nosZ	std4	23.58	23.2504	0.302946	125000	155779	28542.9	153000	89.45
TRUE	1234938	O18	nosZ	std5	27.08	27.064	0.103556	14000	14199	927.201	15300	89.49
TRUE	151	O19	nosZ	std6	30.74	30.5891	0.144679	1420	1568.25	140.111	1530	89.5
TRUE	16744448	P1	nosZ	Sample 1	33.59	34.0692	0.42133	240	181.753	50.4965	0	89.49
TRUE	255	P2	nosZ	Sample 2	29.81	29.6632	0.257802	2540	2815.7	472.889	0	89.38
TRUE	3200768	P3	nosZ	Sample 3	35.85	36.2815	0.395786	58.3	45.4199	11.5719	0	89.4
TRUE	16711935	P4	nosZ	Sample 4	33.94	34.0102	0.0856109	192	184.276	9.75671	0	89.46
TRUE	255	P14	nosZ	std1	12.5	12.3325	0.164719	128000000	142645487	1.46775e+07	153000000	89.42
TRUE	3200768	P15	nosZ	std2	15.85	15.7026	0.141065	15800000	1.73195e+07	1.51615e+06	15300000	89.44
TRUE	16711935	P16	nosZ	std3	19.53	19.6447	0.105136	1580000	1.47018e+06	97365.1	1530000	89.45
TRUE	8421504	P17	nosZ	std4	22.98	23.2504	0.302946	182000	155779	28542.9	153000	89.48
TRUE	1234938	P18	nosZ	std5	26.95	27.064	0.103556	15200	14199	927.201	15300	89.53
TRUE	151	P19	nosZ	std6	30.46	30.5891	0.144679	1700	1568.25	140.111	1530	89.54
